# Supplementary material for: Interleukin-33 regulates metabolic reprogramming of the retinal pigment epithelium in response to immune stressors
Source: JCI Insight. 2021 Apr 22;6(8):e129429. doi: 10.1172/jci.insight.129429 (PMC8119202; doi:10.1172/jci.insight.129429)
Supplement: Supplemental Table 1 [file jciinsight-6-129429-s096.xlsx]

## Sheet: STAR methods
		Supplemental Table 1
		Reagent or Resource	Source	Identifier
		Antibodies
		Rabbit monclonal anti-beta actin (1:2000)	Cell Signaling	Cat #4970
		Rabbit monoclonal anti-beta tubulin (1:2000)	Cell Signaling	Cat #2146
		Rabbit monoclonal anti-AMPKa (1:1000)	Cell Signaling	Cat #5831
		Rabbit monoclonal anti-phospho AMPK (T172) (1:400)	Cell Signaling	Cat #2535
		Rabbit monoclonal anti-ACC (1:1000)	Cell Signaling	Cat #3676
		Rabbit monoclonal anti-phospho ACC (S79) (1:1000)	Cell Signaling	Cat #11818
		Rabbit monoclonal anti-mTOR (1:800)	Cell Signaling	Cat #2983
		Rabbit monoclonal anti-phospho mTOR (S2448) (1:800)	Cell Signaling	Cat #5536
		Rabbit monoclonal anti-P70 S6 kinase (T421/S424) (1:1000)	Cell Signaling	Cat #9204
		Rabbit monoclonal anti-PI3 kinase p110a (1:500)	Cell Signaling	Cat #4255
		Rabbit monoclonal anti-MPC2 (1:1000)	Cell Signaling	Cat #46141
		Rabbit monoclonal anti-MPC1 (1:1000)	Cell Signaling	Cat #14462
		Rabbit monoclonal anti-catalase (1:1000)	Cell Signaling	Cat #12980
		Mouse monoclonal anti-SOD1 (1:1000)	Cell Signaling	Cat #4266
		Rabbit monoclonal anti-SOD2 (1:1000)	Cell Signaling	Cat #4266
		Rabbit monoclonal anti-BCL2 (1:1000)	Abcam	Cat ab692
		Rabbit monoclonal anti-survivin (1:1000)	Abcam	Cat ab76424
		Rabbit monoclonal anti-PKM2 (1:1000)	Cell Signaling	Cat #4053
		Rabbit monoclonal anti-PGC-1a (1:1000)	Cell Signaling	Cat #2178
		Rabbit monoclonal anti-PC (1:1000)	Abcam	Cat ab196277
		Rabbit monoclonal anti-GLUT1 (1:1000)	Abcam	Cat ab115730
		Goat polyclonal anti-human IL-33	R&D Systems	Cat AF3625
		Rabbit Anti-Pyruvate Dehydrogenase E1-alpha subunit (phospho S293) antibody	Abcam	Cat ab92696
		Rabbit Anti-Pyruvate Dehydrogenase E1-alpha subunit antibody	Abcam	Cat ab110334
		Anti-rabbit IgG, HRP-linked Antibody (1:1500)	Cell Signaling	Cat #7074
		Anti-mouse IgG, HRP-linked Antibody (1:1500)	Cell Signaling	Cat #7076
		Donkey anti-goat IgG-HRP (1:2500)	Santa Cruz	Cat sc-2020
		Anti-mouse CD117 (c-Kit) FITC (1:200)	Biolegend	Cat #105805
		Anti-mouse CD45 APC (1:1000)	BD Biosciences	Cat #561875
		Media Reagents
		Non-essential amino acid solution 1:100 (mL/mL)	Thermo Fischer	Cat 11140050
		Hydrocortisone (20μg/L)	Sigma Aldrich	Cat H-0396
		Taurine (250mg/L)	Sigma Aldrich	Cat T-0625
		Triiodo-thyronin (0.013 μg/l)	Sigma Aldrich	Cat T-5516
		Penicillin-streptomycin (100 U/ml)	Thermo Fischer	Cat 15140122
		L-glutamine (2%)	Thermo Fischer	Cat 25030081
		D-glucose (25mM)	Thermo Fischer	Cat A2494001
		Sodium pyruvate (1mM)	Thermo Fischer	Cat 11360088
		2 beta-mercaptoethanol (50μM)	Thermo Fischer	Cat 31350010
		alpha-MEM	Sigma Aldrich	Cat M4526-500ML
		DMEM	Thermo Fischer	Cat 12491015
		FBS	Thermo Fischer	Cat 16000044
		Dialysed FBS	Thermo Fischer	Cat 26400044
		Seahorse XF DMEM medium	Aligent Technologies	Cat 103575-100
		Agonists and Recombinant Proteins
		LPS (1μg/ml, Ultrapure from E-coli 0111:B4)	Invivogen	Cat tlrl-eblps
		Poly I:C HMW (10μg/ml)	Invivogen	Cat tlrl-pic-5
		Recombinant human IL-33 (1-100ng/ml)	Enzo Life Sciences	Cat ALX-522-098-C010
		Recombinant murine IL-3 (10ng/ml)	Preprotech	Cat 213-13
		Chemicals and Inhibitors
		Hydrogen peroxide (0.2-1mM)	Sigma Aldrich	Cat H1009
		AICAR (1mM)	Tocris	Cat 2840
		Compound C (40μM)	Millipore	Cat 171260
		D- glucose (U-13C6)	CK Isotopes	Cat CLM-1396
		UK5099 (5μM)	Sigma Aldrich	Cat PZ0160
		2-DG (1μM)	Sigma Aldrich	D8375-10MG
		Protease/phosphatase inhibitor cocktail	Cell Signaling	Cat 5872S
		Potassium dichloroacetate (25mM)	Sigma Aldrich	Cat 348082-10G
		GSK 2837808A (10μM)	Sigma Aldrich	Cat O2751-5G
		Etomoxir (10μM)	Sigma Aldrich	E1905-5MG
		DMSO	Sigma Aldrich	Cat D8418
		Transfection Reagents
		Flexitube IL-33 siRNA	QIAGEN	Cat GS90865
		Negative control siRNA	QIAGEN	Cat 1022076
		HiPerfect transfection reagent	QIAGEN	Cat 301704
		IL-33 CRISPR activation plasmid (h2)	Santa Cruz	Cat sc-417699-ACT-2
		Plasmid transfection medium	Santa Cruz	Cat sc-108062
		Ultracruz transfection reagent	Santa Cruz	Cat sc395737
		Control CRISPR activation plasmid	Santa Cruz	Cat sc-437275
		Oligonucleotides
		See Table S1		N/A
		Experimental Models
		ARPE-19 cell line	ATTC	Cat CRL-2302
		MIO-M1 cell line	UCL Business PLC	N/A
		C57BL/6J mice	Charles River Laboratories	N/A
		Il1rl1 -/- mice	University of Bristol	N/A
		Il33 -/- mice	Trinity College Dublin	N/A
		Commercial Assays and Reagents
		Glucose colourimetric assay kit	Cayman Chemicals	Cat 10009582
		ADP/ATP Ratio Assay Kit	abcam	Cat ab65313
		L-lactate flourimetric assay kit	Cayman Chemicals	Cat 700510
		Human malonyl coenzyme A ELISA Kit	CUSABIO	Cat CSB-E13877h
		Seahorse XFp flux pack	Aligent Technologies	Cat 103022-100
		Seahorse XFp glycolytic rate assay kit	Aligent Technologies	Cat 103346-100
		Seahorse XFp Cell mito stress test kit	Aligent Technologies	Cat 103010-100
		Seahorse XFp glycolysis stress test kit	Aligent Technologies	Cat 103017-100
		Nuclear extract kit	Active Motif	Cat 40010
		Cell lytic M	Sigma Aldrich	Cat C2978
		Hyaluronidase	Sigma Aldrich	Cat H-3506
		Laminin (1mg/ml)	Sigma Aldrich	Cat L2020
		Transwell supports, 6.5 mm	Sigma Aldrich	Cat CLS3470-48EA
		MACS dead cell removal kit	Miltenyi Biotech	Cat 130-090-101
		Software
		Wave 2.4.6	Aligent Technologies	N/A
		FlowJo vX	FlowJo, LLC	N/A
		ImageJ	NIH	N/A
		Others
		XFp Extracellular flux analyser	Aligent Technologies	N/A
		GraphPad prism 7	GraphPad	N/A
		PB11 pH meter	Sartorious	N/A

## Sheet: Table S1
		Primer	Sequence (5'-)
		Beta actin forward	AGAGCTACGAGCTGCCTGAC
		Beta actin reverse	AGCACTGTGTTGGCGTACAG
		Glut1 forward	TCACTGTGCTCCTGGTTTTCTG
		Glut1 reverse	CCTGTGCCTCCTGAGAGATCC
		HK2 forward	TGATCGCCTGCTTATTCACGG
		HK2 reverse	AACCGCCTAGAAATCTCCAGA
		LDHa forward	TGGAGTGGAATGAATGTTGC
		LDHa reverse	ATAGCCCAGGATGTGTAGCC
		PFKP forward	ACCACAGTCCGGGCATGTAA
		PFKP reverse	TGTCTCCAGCCCTAAGTCCA
		GAPDH forward	ACCACAGTCCATGCCATCAC
		GAPDH reverse	TCCACCACCCTGTTGCTGTA
		PKM1 forward	ACCGCAAGCTGTTTGAAGAA
		PKM1 reverse	TCCATGAGGTCTGTGGAGTG
		PKM2 forward	GAGGCCTCCTTCAAGTGCT
		PKM2 reverse	CCGACTTGGTGAGAGACGAT
		ENO1 forward	GAATAAGAAGGCCTGGAGC
		ENO1 reverse	TAGACACCACTGGGTAGTCC
		SHDH forward	ATGGCGGTTCTCTGGAGGCTG
		SHDH reverse	GAGCTTCCACAGCATGGCAAC
		IL-33 forward	CACCCCTCAAATGAATCAGG
		IL-33 reverse	GGAGCTCCACAGAGTGTTCC
		PC forward	CCTTTGGGAATGGGGCGCTGTTTGT
		PC reverse	ACAGAGTCGCTGGTGAGCCGAGTC
		MPC1 forward	TGACCTTTGCTTTGTGTTGC
		MPC1 reverse	CACCTTGGATCAATTGTGCT
		MPC2 forward	CGATATGGCTAGACCAGCAG
		MPC2 reverse	ACAGCGAACAAAGACCAATTT
		PDK1 forward	CGGATCAGAACCGACACA
		PDK1 reverse	ACTGAACCATTCTGGCTGGTGA
		CS forward	GATTGTGCCCAATGTCCTCT
		CS reverse	TTCATCTCCGTCATGCCATA
		IDH1 forward	GGCGAGCAGCACAGAGAC
		IDH1 reverse	TCACCCCAGATACCATCAGA
		FH1 forward	CTACCCAAGCTCCCTCAGC
		FH1 reverse	CAGGCAGGAGGGCTGAAG
		HIF1a forward	TATGAGCCAGAAGAACTTTTAGGC
		HIF1a reverse	CACCTCTTTTGGCAAGCATCCTG
		PGC1a forward	GTCACCACCCAAATCCTTAT
		PGC1a reverse	ATCTACTGCTGGAGACCTT
